# Supplementary material for: Prediction and optimization of stretch flangeability of advanced high strength steels utilizing machine learning approaches
Source: Sci Rep. 2025 May 10;15:16296. doi: 10.1038/s41598-025-00786-w (PMC12065822; doi:10.1038/s41598-025-00786-w)
Supplement: Supplementary file 1 — Supplementary Material 1 [file 41598_2025_786_MOESM1_ESM.xlsx]

## Sheet: Table S1
	Table S1. 212 collected datasets, including mechanical properties (hole expansion (HER), ultimate tensile strength (UTS), yield strength (YS), total elongation (TE), uniform elongation (UE), post uniform elongation (PUE), and reduction of area (RA)) and chemical composition content in weight percentage (iron (Fe), niobium (Nb), nickel (Ni), phosphorus (P), nitrogen (N), boron (B), sulfur (S), van…
	Steel Condition	Reference	HER	UTS	YS	TE	UE	PUE	RA	Fe	Nb	Ni	P	N	B	S	V	Ti	Cu	Mo	dF	Al	C	CE	Mn	Si	Cr	VF	VB	VM	VTM
			(%)	(MPa)	(MPa)	(%)	(%)	(%)	(%)	(wt.%)	(wt.%)	(wt.%)	(wt.%)	(wt.%)	(wt.%)	(wt.%)	(wt.%)	(wt.%)	(wt.%)	(wt.%)	um	(wt.%)	(wt.%)	(wt.%)	(wt.%)	(wt.%)	(wt.%)	(%)	(%)	(%)	(%)
	1	31	17	1092.8	530.3	20.8	12.3	8.5	27.5	96.7984	0	0.01	0	0.0046	0	0	0.061	0	0	0	3.1	0.04	0.153	0.6025	2.015	0.414	0.504	21.7	29.5	48.8	0
	2		14.6	1039.1	542.3	17.9	12.6	5.3	16.6	96.7984	0	0.01	0	0.0046	0	0	0.061	0	0	0	3.7	0.04	0.153	0.6025	2.015	0.414	0.504	28.2	29	42.8	0
	3		14.5	1181.4	604.1	19.1	11	8.1	22.6	96.7984	0	0.01	0	0.0046	0	0	0.061	0	0	0	2.8	0.04	0.153	0.6025	2.015	0.414	0.504	19.1	16.6	64.2	0
	4		11.5	1099.8	574.9	16.2	11.1	5.1	13.6	96.7984	0	0.01	0	0.0046	0	0	0.061	0	0	0	3.5	0.04	0.153	0.6025	2.015	0.414	0.504	19.5	19.8	60.8	0
	5		17.6	1086	512.5	19.5	11.5	8	29.6	96.7378	0	0.01	0	0.0042	0	0	0.117	0	0	0	3.4	0.04	0.153	0.614333	2.02	0.415	0.503	27.5	21.7	50.7	0
	6		17.3	1059	528.3	14.9	11	3.9	24.1	96.7378	0	0.01	0	0.0042	0	0	0.117	0	0	0	4.5	0.04	0.153	0.614333	2.02	0.415	0.503	35.5	14.1	50.4	0
	7		17	1168.2	596	17.8	10.2	7.6	24.6	96.7378	0	0.01	0	0.0042	0	0	0.117	0	0	0	3.3	0.04	0.153	0.614333	2.02	0.415	0.503	25.3	12.9	61.8	0
	8		13.2	1096.9	576	16.6	10.9	5.7	18.5	96.7378	0	0.01	0	0.0042	0	0	0.117	0	0	0	4	0.04	0.153	0.614333	2.02	0.415	0.503	36	15.8	48.2	0
	9		19	1061.4	494.2	22	13.4	8.6	25.6	96.3972	0	0.01	0	0.0048	0	0	0.062	0	0	0	5	0.394	0.153	0.6084	2.042	0.427	0.51	41.8	7.9	50.3	0
	10		17.6	1005.9	463.3	25.3	14.8	10.5	22.9	96.3972	0	0.01	0	0.0048	0	0	0.062	0	0	0	5.4	0.394	0.153	0.6084	2.042	0.427	0.51	44.3	9.4	46.3	0
	11		27.5	974.7	518.2	22.2	11.9	10.3	36.6	96.3972	0	0.01	0	0.0048	0	0	0.062	0	0	0	3.3	0.394	0.153	0.6084	2.042	0.427	0.51	30.3	7.5	19	43.2
	12		24.3	936.5	545.4	19.6	11.1	8.5	33.4	96.3972	0	0.01	0	0.0048	0	0	0.062	0	0	0	4	0.394	0.153	0.6084	2.042	0.427	0.51	30.3	11.1	25.6	30.1
	13		22.9	1046	583.6	19	10.1	8.9	29.5	96.3533	0	0.01	0	0.0047	0	0	0.115	0	0	0	2.6	0.394	0.152	0.616833	2.035	0.426	0.51	25.7	8.9	23.8	41.6
	14		22.1	972.7	542.1	19.2	10.9	8.3	26	96.3533	0	0.01	0	0.0047	0	0	0.115	0	0	0	3.3	0.394	0.152	0.616833	2.035	0.426	0.51	30.1	10.4	25.3	34.1
	15		26.6	973.7	502	22.3	11.8	10.5	33.3	96.3533	0	0.01	0	0.0047	0	0	0.115	0	0	0	3.4	0.394	0.152	0.616833	2.035	0.426	0.51	31	12.7	27.5	28.9
	16		22	950.5	494.6	19	12.1	6.9	27.1	96.3533	0	0.01	0	0.0047	0	0	0.115	0	0	0	4.3	0.394	0.152	0.616833	2.035	0.426	0.51	35.5	9.2	26.1	29.2
	17		23.2	1040.7	570.7	17.6	10.1	7.5	34	96.0333	0	0.014	0	0.0047	0	0	0.061	0	0	0	3.1	0.8	0.147	0.597233	2.019	0.418	0.503	26.2	8.4	27.5	37.9
	18		23.5	975.9	522.6	20	12.1	7.9	26.8	96.0333	0	0.014	0	0.0047	0	0	0.061	0	0	0	3.6	0.8	0.147	0.597233	2.019	0.418	0.503	33.4	16.8	25.9	27.5
	19		21.2	983.9	459.9	24.2	14.2	10	29.4	96.0333	0	0.014	0	0.0047	0	0	0.061	0	0	0	4.7	0.8	0.147	0.597233	2.019	0.418	0.503	32.9	10.2	48.2	8.6
	20		17.6	961.6	444.3	25	15.3	9.7	23.6	96.0333	0	0.014	0	0.0047	0	0	0.061	0	0	0	5.2	0.8	0.147	0.597233	2.019	0.418	0.503	39.4	5.7	43.4	11.5
	21	32	51.4	894	551.5	22			61.7	96.902	0	0	0.01	0.006	0	0.002	0	0	0	0.3	2.5	0.03	0.1	0.551667	1.75	0.4	0.5	67.5	0	5.5	27
	22		36.4	909.4	470.6	19.1			48.7	96.902	0	0	0.01	0.006	0	0.002	0	0	0	0.3		0.03	0.1	0.551667	1.75	0.4	0.5	69	0	14	17
	23		31.6	907.4	460.1	17.6			44.5	96.902	0	0	0.01	0.006	0	0.002	0	0	0	0.3		0.03	0.1	0.551667	1.75	0.4	0.5	70.5	21	8.5	0
	24		28.6	968.7	506.1	14.6			41.9	96.902	0	0	0.01	0.006	0	0.002	0	0	0	0.3		0.03	0.1	0.551667	1.75	0.4	0.5	75	0	25	0
	25		47.8	903.9	564	19.2			58.6	96.842	0	0	0.01	0.006	0	0.002	0.06	0	0	0.3	3.01	0.03	0.1	0.563667	1.75	0.4	0.5	61	0	7	32
	26		41.5	942.1	493.9	18.9			53.1	96.842	0	0	0.01	0.006	0	0.002	0.06	0	0	0.3		0.03	0.1	0.563667	1.75	0.4	0.5	72.7	0	21	6.3
	27		33.8	945.3	506.1	18.8			46.4	96.842	0	0	0.01	0.006	0	0.002	0.06	0	0	0.3		0.03	0.1	0.563667	1.75	0.4	0.5	71	5	24	0
	28		28.5	979.9	517.2	15.6			41.8	96.842	0	0	0.01	0.006	0	0.002	0.06	0	0	0.3		0.03	0.1	0.563667	1.75	0.4	0.5	70	0	30	0
	29		50.7	919.2	582.2	22.4			61.1	96.902	0	0	0.01	0.006	0	0.002	0	0	0	0.3	2.26	0.03	0.1	0.551667	1.75	0.4	0.5	63.5	0	7.5	29
	30		41.1	946.7	499.8	17.9			52.8	96.902	0	0	0.01	0.006	0	0.002	0	0	0	0.3		0.03	0.1	0.551667	1.75	0.4	0.5
	31		32	960.1	522.4	23.1			44.9	96.902	0	0	0.01	0.006	0	0.002	0	0	0	0.3		0.03	0.1	0.551667	1.75	0.4	0.5	70	16	14	0
	32		25.9	944.8	477.3	17.1			39.6	96.902	0	0	0.01	0.006	0	0.002	0	0	0	0.3		0.03	0.1	0.551667	1.75	0.4	0.5	71.5	0	28.5	0
	33		51.4	967.2	578.2	17.7			61.7	96.842	0	0	0.01	0.006	0	0.002	0.06	0	0	0.3	2.14	0.03	0.1	0.563667	1.75	0.4	0.5	61	0	6	33
	34		40	974.6	519.9	20.6			51.8	96.842	0	0	0.01	0.006	0	0.002	0.06	0	0	0.3		0.03	0.1	0.563667	1.75	0.4	0.5	68.7	0	23	8.3
	35		27.4	979.1	527.1	16.8			40.9	96.842	0	0	0.01	0.006	0	0.002	0.06	0	0	0.3		0.03	0.1	0.563667	1.75	0.4	0.5	70.5	1.5	28	0
	36		30.8	1018.7	515.1	19.4			43.8	96.842	0	0	0.01	0.006	0	0.002	0.06	0	0	0.3		0.03	0.1	0.563667	1.75	0.4	0.5	68.5	0	31.5	0
	37		44.7	852.8	538.3	23.1			55.9	96.902	0	0	0.01	0.006	0	0.002	0	0	0	0.3	4.66	0.03	0.1	0.551667	1.75	0.4	0.5	64	0	7	29
	38		38	861.5	508.6	22.2			50.1	96.902	0	0	0.01	0.006	0	0.002	0	0	0	0.3		0.03	0.1	0.551667	1.75	0.4	0.5	62.3	0	13	24.7
	39		32.4	899.4	504	24			45.2	96.902	0	0	0.01	0.006	0	0.002	0	0	0	0.3		0.03	0.1	0.551667	1.75	0.4	0.5	64	22	14	0
	40		14.3	889	539.5	4.4			29.5	96.902	0	0	0.01	0.006	0	0.002	0	0	0	0.3		0.03	0.1	0.551667	1.75	0.4	0.5	67	14	19	0
	41		41.5	921.4	629.6	20.3			53.1	96.842	0	0	0.01	0.006	0	0.002	0.06	0	0	0.3	4.08	0.03	0.1	0.563667	1.75	0.4	0.5	57	0	4.5	38.5
	42		33.2	927.6	560.1	17.7			45.9	96.842	0	0	0.01	0.006	0	0.002	0.06	0	0	0.3		0.03	0.1	0.563667	1.75	0.4	0.5	66.4	0	14.3	19.3
	43		24.8	933.5	544.7	19.7			38.6	96.842	0	0	0.01	0.006	0	0.002	0.06	0	0	0.3		0.03	0.1	0.563667	1.75	0.4	0.5	72	14	14	0
	44		26.5	969.1	566.1	19.5			40.1	96.842	0	0	0.01	0.006	0	0.002	0.06	0	0	0.3		0.03	0.1	0.563667	1.75	0.4	0.5	70	8	22	0
	45		46.4	861.8	531	22.5			57.4	96.902	0	0	0.01	0.006	0	0.002	0	0	0	0.3	3.42	0.03	0.1	0.551667	1.75	0.4	0.5	64.5	0	5	30.5
	46		33.9	870.3	474	23			46.5	96.902	0	0	0.01	0.006	0	0.002	0	0	0	0.3		0.03	0.1	0.551667	1.75	0.4	0.5	70.3	0	12	17.7
	47		36.5	898.3	461.6	27.5			48.8	96.902	0	0	0.01	0.006	0	0.002	0	0	0	0.3		0.03	0.1	0.551667	1.75	0.4	0.5	73	9	18	0
	48		36.8	906.6	482	13			49	96.902	0	0	0.01	0.006	0	0.002	0	0	0	0.3		0.03	0.1	0.551667	1.75	0.4	0.5	70	9	21	0
	49		46.8	904.9	561.7	27.7			57.7	96.842	0	0	0.01	0.006	0	0.002	0.06	0	0	0.3	3.4	0.03	0.1	0.563667	1.75	0.4	0.5	58	0	5.5	36.5
	50		40.2	912.6	471.1	21.3			52	96.842	0	0	0.01	0.006	0	0.002	0.06	0	0	0.3		0.03	0.1	0.563667	1.75	0.4	0.5	65.5	0	21.5	13
	51		33.1	933.6	534.3	18.3			45.8	96.842	0	0	0.01	0.006	0	0.002	0.06	0	0	0.3		0.03	0.1	0.563667	1.75	0.4	0.5	75	6	19	0
	52		32.6	957.5	511.8	20.9			45.4	96.842	0	0	0.01	0.006	0	0.002	0.06	0	0	0.3		0.03	0.1	0.563667	1.75	0.4	0.5	65	3	32	0
	53		44.9	713.9	353.7	27.5				97.352	0	0	0.01	0.006	0	0.002	0	0	0	0.1		0.03	0.1	0.461667	1.75	0.4	0.25			10	8
	54		48.2	716.4	356.8	25.8				97.352	0	0	0.01	0.006	0	0.002	0	0	0	0.1		0.03	0.1	0.461667	1.75	0.4	0.25	87	3	10	0
	55		52.4	726.3	360.5	29.4				97.352	0	0	0.01	0.006	0	0.002	0	0	0	0.1		0.03	0.1	0.461667	1.75	0.4	0.25	82.3	8.7	9	0
	56		43.7	727.6	338	25.5				97.352	0	0	0.01	0.006	0	0.002	0	0	0	0.1		0.03	0.1	0.461667	1.75	0.4	0.25	82.5	6.5	11	0
	57		30.6	779.4	393	28				97.292	0	0	0.01	0.006	0	0.002	0.06	0	0	0.1		0.03	0.1	0.473667	1.75	0.4	0.25			11	7
	58		30.8	785.2	392.3	22.1				97.292	0	0	0.01	0.006	0	0.002	0.06	0	0	0.1		0.03	0.1	0.473667	1.75	0.4	0.25	85	2	13	0
	59		40.1	773.4	394.6	23				97.292	0	0	0.01	0.006	0	0.002	0.06	0	0	0.1		0.03	0.1	0.473667	1.75	0.4	0.25	82.5	6.5	11	0
	60		28.2	761.8	372.2	21.9				97.292	0	0	0.01	0.006	0	0.002	0.06	0	0	0.1		0.03	0.1	0.473667	1.75	0.4	0.25	80	0.5	19.5	0
	61		44.9	754.1	361.4	29.4				97.352	0	0	0.01	0.006	0	0.002	0	0	0	0.1		0.03	0.1	0.461667	1.75	0.4	0.25			14	2
	62		51.9	729.3	357.4	27.3				97.352	0	0	0.01	0.006	0	0.002	0	0	0	0.1		0.03	0.1	0.461667	1.75	0.4	0.25	83	6	11	0
	63		47.8	745.1	370.6	27.8				97.352	0	0	0.01	0.006	0	0.002	0	0	0	0.1		0.03	0.1	0.461667	1.75	0.4	0.25	86	4.5	9.5	0
	64		37.3	739.1	355.6	19.2				97.352	0	0	0.01	0.006	0	0.002	0	0	0	0.1		0.03	0.1	0.461667	1.75	0.4	0.25	80	8	12	0
	65		53.9	795.8	381.3	28.4				97.292	0	0	0.01	0.006	0	0.002	0.06	0	0	0.1		0.03	0.1	0.473667	1.75	0.4	0.25			13	4
	66		25.2	792.8	368.4	22.8				97.292	0	0	0.01	0.006	0	0.002	0.06	0	0	0.1		0.03	0.1	0.473667	1.75	0.4	0.25	79.5	2.5	18	0
	67		31.1	776.1	370.1	26.7				97.292	0	0	0.01	0.006	0	0.002	0.06	0	0	0.1		0.03	0.1	0.473667	1.75	0.4	0.25	82.5	5	12.5	0
	68		26.2	817.7	384.1	21.1				97.292	0	0	0.01	0.006	0	0.002	0.06	0	0	0.1		0.03	0.1	0.473667	1.75	0.4	0.25	77.7	2.3	20	0
	69		57.6	695.8	354.3	32.9				97.352	0	0	0.01	0.006	0	0.002	0	0	0	0.1		0.03	0.1	0.461667	1.75	0.4	0.25			7	12
	70		43.3	699.6	340.2	28.4				97.352	0	0	0.01	0.006	0	0.002	0	0	0	0.1		0.03	0.1	0.461667	1.75	0.4	0.25	82	8	10	0
	71		45.3	683.1	328.7	30.4				97.352	0	0	0.01	0.006	0	0.002	0	0	0	0.1		0.03	0.1	0.461667	1.75	0.4	0.25	80	12	8	0
	72		39.6	697.9	335	28.8				97.352	0	0	0.01	0.006	0	0.002	0	0	0	0.1		0.03	0.1	0.461667	1.75	0.4	0.25	76	14	10	0
	73		47.4	769.2	436.9	26.7				97.292	0	0	0.01	0.006	0	0.002	0.06	0	0	0.1		0.03	0.1	0.473667	1.75	0.4	0.25			8	9
	74		40.5	763.1	411.5	24.1				97.292	0	0	0.01	0.006	0	0.002	0.06	0	0	0.1		0.03	0.1	0.473667	1.75	0.4	0.25	77	6	17	0
	75		44.3	766.7	409.5	25				97.292	0	0	0.01	0.006	0	0.002	0.06	0	0	0.1		0.03	0.1	0.473667	1.75	0.4	0.25	81	9.7	9.3	0
	76		33.2	787.5	403	27.1				97.292	0	0	0.01	0.006	0	0.002	0.06	0	0	0.1		0.03	0.1	0.473667	1.75	0.4	0.25	75.5	11.5	13	0
	77		50.7	701.2	350.8	36.1				97.352	0	0	0.01	0.006	0	0.002	0	0	0	0.1		0.03	0.1	0.461667	1.75	0.4	0.25			8	7
	78		48	705	339.7	29.7				97.352	0	0	0.01	0.006	0	0.002	0	0	0	0.1		0.03	0.1	0.461667	1.75	0.4	0.25	82	8	10	0
	79		38.3	702.9	338.1	33				97.352	0	0	0.01	0.006	0	0.002	0	0	0	0.1		0.03	0.1	0.461667	1.75	0.4	0.25	77	12	11	0
	80		49.7	716.4	341.5	31.5				97.352	0	0	0.01	0.006	0	0.002	0	0	0	0.1		0.03	0.1	0.461667	1.75	0.4	0.25	80	8	12	0
	81		30.1	760.4	391.5	31.5				97.292	0	0	0.01	0.006	0	0.002	0.06	0	0	0.1		0.03	0.1	0.473667	1.75	0.4	0.25			14	4.5
	82		44.5	774.2	364.5	27.2				97.292	0	0	0.01	0.006	0	0.002	0.06	0	0	0.1		0.03	0.1	0.473667	1.75	0.4	0.25	83	8	9	0
	83		27.7	773.1	382.7	29.4				97.292	0	0	0.01	0.006	0	0.002	0.06	0	0	0.1		0.03	0.1	0.473667	1.75	0.4	0.25	79	8	13	0
	84		28.6	789.8	358.8	25				97.292	0	0	0.01	0.006	0	0.002	0.06	0	0	0.1		0.03	0.1	0.473667	1.75	0.4	0.25	74	8	18	0
	85	33	87	1065	735	13.7	7.8	5.9
	86		65	1216	843	11.5	6.5	5
	87	34	29.3	1081	627	11.7	7.8	3.9		98.024	0.003	0	0.01	0.004	0	0.007	0	0.002	0	0		0.04	0.15	0.393333	1.46	0.3	0
	88		30.2	1052	651	11.7	7.7	4		98.024	0.003	0	0.01	0.004	0	0.007	0	0.002	0	0		0.04	0.15	0.393333	1.46	0.3	0
	89		31.8	1029	725	11	6.9	4.1		98.024	0.003	0	0.01	0.004	0	0.007	0	0.002	0	0		0.04	0.15	0.393333	1.46	0.3	0
	90		38.4	984	780	11.1	6.4	4.7		98.024	0.003	0	0.01	0.004	0	0.007	0	0.002	0	0		0.04	0.15	0.393333	1.46	0.3	0
	91		43.2	954	809	10.1	5.6	4.5		98.024	0.003	0	0.01	0.004	0	0.007	0	0.002	0	0		0.04	0.15	0.393333	1.46	0.3	0
	92		31.8	1083	884	9.8	5.6	4.2		98.024	0.003	0	0.01	0.004	0	0.007	0	0.002	0	0		0.04	0.15	0.393333	1.46	0.3	0
	93		37.2	1090	979	6.1	2.3	3.8		98.024	0.003	0	0.01	0.004	0	0.007	0	0.002	0	0		0.04	0.15	0.393333	1.46	0.3	0
	94		39.4	1083	1003	3.9	1.3	2.6		98.024	0.003	0	0.01	0.004	0	0.007	0	0.002	0	0		0.04	0.15	0.393333	1.46	0.3	0
	95		39.3	1080	1007	3.6	1.2	2.4		98.024	0.003	0	0.01	0.004	0	0.007	0	0.002	0	0		0.04	0.15	0.393333	1.46	0.3	0
	96	35	95	1043	716	13.8			36.5	97.81	0	0	0	0	0	0	0	0	0	0		0	0.09	0.44	2.1	0	0
	97		62	1256	827	9.9			32.5	97.63	0	0	0	0	0	0	0	0	0	0		0	0.13	0.503333	2.24	0	0
	98	36	63	729	688	22.5				97.8246	0.001	0.011	0.013	0.0054	0	0.003	0	0.014	0	0.001		0.03	0.061	0.3854	1.57	0.157	0.309	78	0	22	0
	99	37	18.5	981.2	683.4	16
	100	38	130	710	391	20.7															7.3									34.5
	101		105	668	353	17															12.8									34.7
	102		55	613	318	28.6															18.1									33.9
	103	39	19	1029	664	12.5	8.3	4.2		96.097	0.03	0	0	0	0.003	0	0	0.02	0	0		0	0.15	0.706667	2.5	0.5	0.7
	104		23	1024	724	15.6	10.6	5		95.547	0.03	0	0	0	0.003	0	0	0.02	0	0		0	0.2	0.756667	2.5	1	0.7
	105		78	1024	944	6.9	4.1	2.8		96.157	0.01	0	0	0	0.003	0	0	0.03	0	0		0	0.1	0.656667	2.5	0.5	0.7
	106		50	1003	826	10.9	7.3	3.6		95.667	0.01	0	0	0	0.003	0	0	0.02	0	0		0	0.1	0.656667	2.5	1	0.7
	107	40	25	805	677	28	19	9		82.27	0	0	0	0	0	0	0	0	0	0		5.93	0.3	2.21667	11.5	0	0
	108		51	773	598	31.3	22.8	8.5		82.27	0	0	0	0	0	0	0	0	0	0		5.93	0.3	2.21667	11.5	0	0
	109	41	26.1	1022	694	24	9.2	14.8																				49.6	0	50.4	0
	110		24.9	843	478	34.6	13.4	21.2																				62	0	38	0
	111		27.1	1087	727	30.3	8.6	21.7																				38.9	0	61.1	0
	112		43.5	1249	1008	26.3	5	21.3																				23.8	0	76.2	0
	113	42	42.2	652	392	26.8
	114		46.3	618	391	26.4
	115		46.9	630	415	25.7
	116		33.9	876	511	16.9
	117		24.4	1038	760	12.4
	118		19.6	1013	718	11.1
	119	12	30	1021	694	24	9.2	14.8													2.73
	120		27.9	884	500	29.7	13.5	16.2													5.64
	121	17	38.5	1012	691	16.8	10.2	6.6	45	96.338	0	0	0	0	0	0	0	0	0	0		0	0.162	0.502	2.04	1.46	0	55	0	45	0
	122		50.9	987	703	13.7	8.6	5.1	57	97.604	0	0	0	0	0	0	0	0	0	0		0	0.116	0.411	1.77	0.51	0	61	0	39	0
	123		49	965	655	15.5	9.8	5.7	53	96.329	0	0	0	0	0	0	0	0	0	0		0	0.101	0.446	2.07	1.5	0	62	0	38	0
	124		14.5	1005	633	15.4	10	5.4	30	97.5	0	0	0	0	0	0	0	0	0	0		0	0.14	0.45	1.86	0.5	0	63	0	37	0
	125		25.6	1175	846	11	6.9	4.1	46	96.363	0	0	0	0	0	0	0	0	0	0		0	0.167	0.522	2.13	1.34	0	50	0	50	0
	126	43	66	1193	841	12.5	7.1	5.4
	127		190	810	710	19.6	7	12.6
	128	44	74	746	657	19	10	9																				18	82	0	0
	129		37	815	533	23	12	11																				85	0	15	0
	130		117	534	416	34	17	17																				48	52	0	0
	131	45	153	617	369.8	26.5			60
	132		51	809	524.3	23.9			41
	133		176	610	551.3	22.9			73
	134		180	815	737.5	19.9			69
	135	46	25.2	1000	689	15	8.2	6.8		97.011	0.009	0.01	0	0	0	0	0	0.02	0.07	0.07	1.82	0	0.09	0.468333	2.13	0.57	0.02	67.5	0	32.5	0
	136		18.4	1024	682	15.1	8.2	6.9		96.915	0.015	0.01	0	0	0	0	0	0.02	0.01	0.27	1.42	0	0.09	0.545333	2.16	0.31	0.2	70	0	30	0
	137		14.9	1084	769	12.4	5.9	6.5		96.879	0.031	0.01	0	0	0	0	0	0.04	0.01	0.2	1.47	0	0.11	0.6	2.38	0.08	0.26	69	0	31	0
	138		17.2	984	727	12.5	6.8	5.7		96.738	0.002	0.01	0	0	0	0	0	0.01	0.01	0.36	1.45	0	0.12	0.655	2.47	0.03	0.25	72	0	28	0
	139		16.8	1020	665	16.8	8.9	7.9		96.624	0.036	0.01	0	0	0	0	0	0.05	0.01	0.29	1.19	0	0.09	0.591333	2.1	0.33	0.46	65	0	35	0
	140		23.3	1007	663	17.3	8.8	8.5		96.813	0.017	0.01	0	0	0	0	0	0.03	0.01	0.28	1.38	0	0.1	0.599667	2.09	0.18	0.47	64	0	36	0
	141		13.5	993	665	17.1	9.7	7.4		96.843	0.017	0.01	0	0	0	0	0	0.03	0.01	0.28	1.37	0	0.08	0.578	2.08	0.18	0.47	69	0	31	0
	142		14.3	983	558	19.7	13.5	6.2		96.737	0.003	0.04	0	0	0	0	0	0.13	0.04	0.01	1.18	0	0.15	0.543	1.93	0.64	0.32	73.7	0	26.3	0
	143	47	29.9	1145.6	846	20.1	7	13													2.73
	144		27.8	877.4	598.7	21.8	11.4	10.4													5.64
	145	48	26.7	767	341	26	17.8	8.2		96.61	0	0	0	0	0	0	0	0	0	0		0	0.09	0.423333	2	1.3	0	75	0	25	0
	146		30.8	773	335	26.3	18.4	7.9		96.61	0	0	0	0	0	0	0	0	0	0		0	0.09	0.423333	2	1.3	0	71	0	29	0
	147		31.5	754	313	26.8	18.8	8		96.61	0	0	0	0	0	0	0	0	0	0		0	0.09	0.423333	2	1.3	0	73	0	27	0
	148		25	827	368	21.1	15.1	6		96.59	0.02	0	0	0	0	0	0	0	0	0		0	0.09	0.423333	2	1.3	0	74	0	26	0
	149		34.6	837	363	24.2	16.7	7.5		96.59	0.02	0	0	0	0	0	0	0	0	0		0	0.09	0.423333	2	1.3	0	69	0	31	0
	150		42.9	781	345	24.5	17.2	7.3		96.59	0.02	0	0	0	0	0	0	0	0	0		0	0.09	0.423333	2	1.3	0	68	0	32	0
	151		21.7	872	402	18.5	13.6	4.9		96.57	0.04	0	0	0	0	0	0	0	0	0		0	0.09	0.423333	2	1.3	0	69	0	31	0
	152		23.3	888	401	18.3	13.7	4.6		96.57	0.04	0	0	0	0	0	0	0	0	0		0	0.09	0.423333	2	1.3	0	61	0	39	0
	153		26.7	841	374	22.4	16.2	6.2		96.57	0.04	0	0	0	0	0	0	0	0	0		0	0.09	0.423333	2	1.3	0	60	0	40	0
	154		23.3	833	390	20	14	6		96.57	0.02	0	0	0	0	0	0	0.02	0	0		0	0.09	0.423333	2	1.3	0	70	0	30	0
	155		24.6	853	383	18.3	14.2	4.1		96.57	0.02	0	0	0	0	0	0	0.02	0	0		0	0.09	0.423333	2	1.3	0	65	0	35	0
	156		28.8	809	356	23.5	15.4	8.1		96.57	0.02	0	0	0	0	0	0	0.02	0	0		0	0.09	0.423333	2	1.3	0	66	0	34	0
	157		15	992	535	15.3	10.8	4.5		96.47	0	0	0	0	0	0	0	0.04	0	0.1		0	0.09	0.443333	2	1.3	0	68	0	32	0
	158		20	984	521	15.3	10.5	4.8		96.47	0	0	0	0	0	0	0	0.04	0	0.1		0	0.09	0.443333	2	1.3	0	60	0	40	0
	159		22.6	877	414	16.2	12.1	4.1		96.47	0	0	0	0	0	0	0	0.04	0	0.1		0	0.09	0.443333	2	1.3	0	60	0	40	0
	160	49	59	998	886	11				97.238	0.05	0	0	0	0.002	0	0	0.05	0	0		0	0.06	0.43	1.5	0.5	0.6	0	25.9	0	74.1
	161		52	1001	897	11				97.238	0.05	0	0	0	0.002	0	0	0.05	0	0		0	0.06	0.43	1.5	0.5	0.6	0	22.8	0	77.2
	162		40	985	871	11				97.238	0.05	0	0	0	0.002	0	0	0.05	0	0		0	0.06	0.43	1.5	0.5	0.6	0	18.8	0	81.2
	163	50	16	1064.8		18.9				96.0093	0	0	0.014	0.0036	0.0001	0.001	0	0	0	0		0.034	0.148	0.536333	2.33	1.46	0	72.3	0	27.8	0
	164		5.4	1227.2		14.2				95.9605	0	0	0.013	0.0034	0.0001	0.001	0	0	0	0		0.034	0.198	0.584667	2.32	1.47	0	59.6	0	40.4	0
	165		0.7	1517.4		7.5				95.8417	0	0	0.014	0.0042	0.0001	0.001	0	0	0	0		0.034	0.295	0.685	2.34	1.47	0	34.3	0	65.7	0
	166		15.6	1253.3		14.8				95.5025	0	0	0.013	0.0034	0.0001	0.001	0	0	0	0		0.032	0.148	0.638333	2.33	1.46	0.51	42.6	0	57.4	0
	167		22.2	1340.7		10.7				94.9614	0	0	0.014	0.0035	0.0001	0.001	0	0	0	0		0.03	0.15	0.746	2.34	1.47	1.03	27.9	0	72.1	0
	168		12.1	1227.9		14.8				95.8646	0	0	0.012	0.0025	0.0009	0.002	0	0.02	0	0		0.042	0.146	0.529333	2.3	1.61	0	46.7	0	53.4	0
	169		25.3	1272.5		13.5				94.9834	0	0	0.014	0.0026	0.001	0.002	0	0.02	0	0		0.055	0.122	0.709	2.31	1.48	1.01	27.9	0	72.1	0
	170		23.7	1372.1		12.2				94.9434	0	0	0.012	0.0027	0.0009	0.002	0	0.02	0	0		0.051	0.148	0.733333	2.3	1.51	1.01	26.1	0	73.9	0
	171		24.9	1597.4		11.5				94.8423	0	0	0.014	0.0028	0.0009	0.002	0	0.02	0	0		0.054	0.204	0.793	2.31	1.53	1.02	9.5	0	90.5	0
	172	51	42.7	735	513	19	11	8		98.106	0	0	0.014	0	0	0.003	0	0	0	0		0.037	0.09	0.333333	1.46	0.29	0	60	0	40	0
	173		76.1	622	412	24	13	11		98.106	0	0	0.014	0	0	0.003	0	0	0	0		0.037	0.09	0.333333	1.46	0.29	0	58	15	27	0
	174		78.5	623	412	24	13	11		98.106	0	0	0.014	0	0	0.003	0	0	0	0		0.037	0.09	0.333333	1.46	0.29	0	47	23	30	0
	175		83.3	648	422	23	13	10		98.106	0	0	0.014	0	0	0.003	0	0	0	0		0.037	0.09	0.333333	1.46	0.29	0	44	28	28	0
	176	52	33.9	1017	638	19				96.561	0	0	0.02	0	0	0.001	0	0	0	0		0	0.118	0.434667	1.9	1.4	0	66	0	34	0
	177		57.9	1028	783	15				96.662	0	0	0.02	0	0	0.002	0	0	0	0		0	0.126	0.442667	1.9	1.29	0	51	0	49	0
	178	53	70.4	602.3	501.6	32.6				97.81	0	0	0.015	0	0	0.005	0	0	0	0		0	0.07	0.336667	1.6	0.5	0
	179		31.1	608.5	430.7	33.6				96.975	0	0	0.02	0	0	0.015	0	0	0	0		0	0.09	0.356667	1.6	1.3	0
	180	54	35	1027	738	10.3				99.85	0	0	0	0	0	0	0	0	0	0		0	0.15	0.15	0	0	0
	181		85	1008	920	8.8				96.697	0	0	0	0	0.003	0	0	0	0	0		0	0.1	0.573333	2	0.5	0.7
	182	15	56	528	310	27.5	18.9	8.6
	183		57.2	555	332	26.7	17.4	9.3
	184		38	624	379	23.5	16	7.5
	185		51	636	376	23.8	15.7	8.1
	186		29.3	671	397	23.1	16.2	6.9
	187		36.6	676	433	21.3	13.9	7.4
	188		33	583	337	30.6	18.5	12.1
	189		29.8	675	434	21.3	13.8	7.5
	190	55	105	611	412	24.1	15.3	8.8
	191	56	17.2	664.9	424.8	16.7															11.6
	192		19.8	639.6	375.5	21.3															12.8
	193	57	34.3	840	500	18				96.382	0	0	0.008	0	0	0.002	0	0	0	0.204		0.57	0.15	0.574933	2.06	0.42	0.204
	194	58	11.2	970	544	14.2	9.9	4.3	35.19
	195		34.9	799	523	17	9.5	7.5	50.12
	196	59	48.2	618	401	26.4
	197		42	876	511	16.9
	198		33.7	1038	760	12.4
	199		29.1	1013	718	11.1
	200	60	90	785	698	7.7	3.6	4.1	70	98.581	0	0	0	0.0056	0.0014	0	0	0.022	0.12	0		0	0.22	0.391333	0.98	0.07	0
	201		92	781	712	8	4.7	3.3	62	98.581	0	0	0	0.0056	0.0014	0	0	0.022	0.12	0		0	0.22	0.391333	0.98	0.07	0
	202		92	845	755	8	4.3	3.7	68	97.6174	0	0	0	0.0063	0.0013	0	0	0.025	1.08	0		0	0.21	0.445333	0.98	0.08	0
	203		81	864	801	8.5	4.7	3.8	62	97.6174	0	0	0	0.0063	0.0013	0	0	0.025	1.08	0		0	0.21	0.445333	0.98	0.08	0
	204		91	840	765	7.5	3.9	3.6	62	97.1813	0	0	0	0.0054	0.0013	0	0	0.022	1.49	0		0	0.21	0.474333	0.99	0.1	0
	205		80	890	831	8	5	3	61	97.1813	0	0	0	0.0054	0.0013	0	0	0.022	1.49	0		0	0.21	0.474333	0.99	0.1	0
	206		85	823	743	8.2	4.1	4.1	66	96.1898	0	0	0	0.0057	0.0015	0	0	0.023	1.49	0		0	0.21	0.642667	2	0.08	0
	207		85	865	808	8.5	4.7	3.8	63	96.1898	0	0	0	0.0057	0.0015	0	0	0.023	1.49	0		0	0.21	0.642667	2	0.08	0
	208	61	37	811	657	16				97.0411	0.041	0	0	0.0039	0	0	0.001	0.097	0	0.208		0.053	0.062	0.439067	1.9	0.5	0.093
	209		38	838	749	18				97.0411	0.041	0	0	0.0039	0	0	0.001	0.097	0	0.208		0.053	0.062	0.439067	1.9	0.5	0.093
	210		53	922	825	7				97.0411	0.041	0	0	0.0039	0	0	0.001	0.097	0	0.208		0.053	0.062	0.439067	1.9	0.5	0.093
	211		58	847	795	13				97.0411	0.041	0	0	0.0039	0	0	0.001	0.097	0	0.208		0.053	0.062	0.439067	1.9	0.5	0.093
	212		72	842	686	17				97.084	0.04	0	0	0.005	0	0	0.008	0.1	0	0.191		0.067	0.061	0.425933	1.91	0.5	0.034
